# Supplementary material for: High-Sensitivity C-Reactive Protein Modifies P-Wave Terminal Force in Lead V1-Associated Prognosis in Acute Ischemic Stroke or TIA Patients
Source: J Clin Med. 2023 Mar 3;12(5):2031. doi: 10.3390/jcm12052031 (PMC10003915; doi:10.3390/jcm12052031)
Supplement: Supplementary file 1 [file jcm-12-02031-s001.zip]

Archive with 1 entries (1 files):
- jcm-2236154-supplementary.pdf
